# Supplementary material for: Sono-Enzymatically Embedded Antibacterial Silver-Lignin Nanoparticles on Cork Filter Material for Water Disinfection
Source: Int J Mol Sci. 2022 Oct 2;23(19):11679. doi: 10.3390/ijms231911679 (PMC9569633; doi:10.3390/ijms231911679)
Supplement: Supplementary file 1 [file ijms-23-11679-s001.zip]

Archive with 1 entries (1 files):
- ijms-1918252-supplementary.pdf
